# Supplementary material for: Heterogeneous and dynamic lung cancer mortality among immigrants relative to native-born populations in France, 2000–2021
Source: Eur J Public Health. 2026 Jul 30;36(4):ckag134. doi: 10.1093/eurpub/ckag134 (PMC13424438; doi:10.1093/eurpub/ckag134)
Supplement: ckag134_Supplementary_Data [file ckag134_supplementary_data.zip]

Archive with 5 entries (5 files):
- ejph-2026-01-om-0092-File004.docx
- ejph-2026-01-om-0092-File002.docx
- ejph-2026-01-om-0092-File005.docx
- ejph-2026-01-om-0092-File003.docx
- ejph-2026-01-om-0092-File006.docx
